# Supplementary material for: PARP Inhibitors in Brain Metastases from Epithelial Ovarian Cancer through a Multimodal Patient Journey: Case Reports and Literature Review
Source: Int J Mol Sci. 2024 Jul 18;25(14):7887. doi: 10.3390/ijms25147887 (PMC11276770; doi:10.3390/ijms25147887)
Supplement: Supplementary file 1 [file ijms-25-07887-s001.zip]

Archive with 1 entries (1 files):
- ijms-3095641-supplementary.pdf
